# Supplementary material for: Antibodies to repeat-containing antigens in Plasmodium falciparum are exposure-dependent and short-lived in children in natural malaria infections
Source: eLife. 2023 Feb 15;12:e81401. doi: 10.7554/eLife.81401 (PMC10005774; doi:10.7554/eLife.81401)
Supplement: Supplementary file 3. [file elife-81401-supp3.zip › Supplementary_File3_Top100RankingofSeropositiveProteins.csv]

Protein	Number of people seropositive in cohort
PfEMP1s	198
PF3D7_0801000.1-p1Plasmodium_exported_protein_(PHISTc)__unknown_function	175
RIFINs	164
SURFINs	159
PF3D7_0501400.1-p1interspersed_repeat_antigen	157
PF3D7_0220000.1-p1liver_stage_antigen_3	148
PF3D7_0935900.1-p1ring-exported_protein_1	142
PF3D7_0500800.1-p1mature_parasite-infected_erythrocyte_surface_antigen	142
PFIT_0500900.1-p1erythrocyte_membrane_protein_2	141
PF3D7_1149000.1-p1antigen_332__DBL-like_protein	137
PF3D7_1038400.1-p1gametocyte-specific_protein	136
STEVORs	125
PF3D7_0207000.1-p1merozoite_surface_protein_4	123
PF3D7_1035300.1-p1glutamate-rich_protein	119
PF3D7_0620400.1-p1merozoite_surface_protein_10	118
PFIT_1122400.1-p1circumsporozoite-related_antigen	114
PF3D7_0201900.1-p1erythrocyte_membrane_protein_3	112
PFIT_0501400.1-p1skeleton-binding_protein_1	110
EBA-175	107
PF3D7_0511500.1-p1RNA_pseudouridylate_synthase__putative	101
PF3D7_0202000.1-p1knob-associated_histidine-rich_protein	100
PF3D7_1442600.1-p1TRAP-like_protein	94
PF3D7_1036400.1-p1liver_stage_antigen_1	94
PF3D7_1478600.1-p1EMP1-trafficking_protein	93
PFIT_1453200.1-p1rhoptry_neck_protein_2	93
MSPDBL1	91
PFIT_0405100.1-p1conserved_Plasmodium_protein__unknown_function	87
PF3D7_0405300.1-p1liver_specific_protein_2__putative	86
PF3D7_0501300.1-p1skeleton-binding_protein_1	84
PF3D7_0206800.1-p1merozoite_surface_protein_2	84
PF3D7_0930300.1-p1merozoite_surface_protein_1	84
PF3D7_0730900.1-p1EMP1-trafficking_protein	83
PFIT_1334600.1-p1reticulocyte_binding_protein_2_homologue_a	82
PF3D7_0628100.1-p1HECT-domain_(ubiquitin-transferase)__putative	81
PFIT_0511600.1-p1RNA_pseudouridylate_synthase__putative	80
PF3D7_1023100.1-p1dynein_heavy_chain__putative	79
PF3D7_1335400.1-p1reticulocyte_binding_protein_2_homologue_a	79
PF3D7_1475400.1-p1cysteine_repeat_modular_protein_4	79
PF3D7_1335300.1-p1reticulocyte_binding_protein_2_homologue_b	79
PF3D7_0702300.1-p1sporozoite_threonine_and_asparagine-rich_protein	78
PF3D7_0907200.1-p1GTPase-activating_protein__putative	78
PF3D7_1121600.1-p1exported_protein_1	77
PFIT_1002300.1-p1conserved_Plasmodium_protein__unknown_function	77
PF3D7_1452000.1-p1rhoptry_neck_protein_2	77
PFIT_0522600.1-p1conserved_Plasmodium_protein__unknown_function	76
PF3D7_0424700.1-p1serine/threonine_protein_kinase__FIKK_family	75
PF3D7_0904900.1-p1copper-transporting_ATPase	74
PF3D7_1228600.1-p1merozoite_surface_protein_9	74
PF3D7_0731100.1-p1EMP1-trafficking_protein	74
PF3D7_0707300.1-p1rhoptry-associated_membrane_antigen	73
Pfmc-2TMs	72
PF3D7_1200700.1-p1acyl-CoA_synthetase	70
PFIT_1478100.1-p1Plasmodium_exported_protein_(hyp17)__unknown_function	70
PF3D7_0505700.1-p1conserved_Plasmodium_membrane_protein__unknown_function	68
PF3D7_0310200.1-p1phd_finger_protein__putative	67
PFIT_0101000.1-p1erythrocyte_binding_antigen-181	67
PF3D7_1035700.1-p1duffy_binding-like_merozoite_surface_protein	66
PF3D7_1116000.1-p1rhoptry_neck_protein_4	65
PF3D7_0113000.1-p1glutamic_acid-rich_protein	64
PF3D7_1332700.1-p1ATP-dependent_RNA_helicase_DBP8__putative	64
PFIT_0518700.1-p1WD_repeat-containing_protein_26__putative	64
PF3D7_0407800.1-p1conserved_Plasmodium_protein__unknown_function	63
PF3D7_0704300.1-p1conserved_Plasmodium_membrane_protein__unknown_function	63
PFIT_1342100.1-p1transcription_factor_with_AP2_domain(s)	62
PF3D7_1334600.1-p1MSP7-like_protein	62
PFIT_0708200.1-p1Cg2_protein	62
PFIT_0505700.1-p1conserved_Plasmodium_membrane_protein__unknown_function	61
PF3D7_0506500.1-p1conserved_Plasmodium_protein__unknown_function	61
PF3D7_0202400.1-p1gamete_antigen_27/25__putative	61
PF3D7_0702400.1-p1small_exported_membrane_protein_1	61
PF3D7_1303800.1-p1conserved_Plasmodium_protein__unknown_function	60
PFIT_1444100.1-p1protein_transport_protein_SEC7__putative	60
MSPDBL2	59
PF3D7_0108700.1-p1secreted_ookinete_protein__putative	59
PF3D7_0406500.1-p1NYN_domain-containing_protein__putative	59
PF3D7_1149200.1-p1ring-infected_erythrocyte_surface_antigen	58
PFIT_1001700.1-p1EMP1-trafficking_protein	57
PF3D7_1002100.1-p1EMP1-trafficking_protein	57
PF3D7_1036000.1-p1merozoite_surface_protein	56
PFIT_1035500.1-p1merozoite_surface_protein	56
PF3D7_1414500.1-p1atypical_protein_kinase__ABC-1_family__putative	56
PF3D7_1024800.1-p1conserved_Plasmodium_protein__unknown_function	56
PFIT_0406400.1-p1conserved_Plasmodium_protein__unknown_function	55
EBA-140	55
PFIT_1418600.1-p1conserved_Plasmodium_protein__unknown_function	55
PF3D7_1434500.1-p1dynein-related_AAA-type_ATPase__putative	55
PFIT_0810500.1-p1conserved_Plasmodium_protein__unknown_function	54
PF3D7_0102200.1-p1ring-infected_erythrocyte_surface_antigen	53
PFIT_1021200.1-p1conserved_Plasmodium_membrane_protein__unknown_function	53
PF3D7_0921200.1-p1conserved_Plasmodium_membrane_protein__unknown_function	53
PFIT_0310100.1-p1phd_finger_protein__putative	52
PFIT_1145100.1-p1conserved_Plasmodium_protein__unknown_function	52
PFIT_1229300.1-p1conserved_Plasmodium_protein__unknown_function	52
PF3D7_1229600.1-p1conserved_Plasmodium_protein__unknown_function	52
PFIT_0112400.1-p1exported_protein_family_1	52
PF3D7_1107300.1-p1polyadenylate-binding_protein-interacting_protein_1__putative	52
PF3D7_0807600.1-p1conserved_Plasmodium_protein__unknown_function	51
Circumsporozoite protein (CSP)	51
PFIT_1336700.1-p1conserved_Plasmodium_protein__unknown_function	51
PFIT_1108500.1-p1pescadillo_homolog	51
