# Supplementary material for: Antibodies to repeat-containing antigens in Plasmodium falciparum are exposure-dependent and short-lived in children in natural malaria infections
Source: eLife. 2023 Feb 15;12:e81401. doi: 10.7554/eLife.81401 (PMC10005774; doi:10.7554/eLife.81401)
Supplement: Supplementary file 8. — Can be visualized on Cytoscape. [file elife-81401-supp8.zip]

Archive with 1 entries (1 files):
- Supplementary_File8_KmerLen7_Max2Sub_GENE_NETWORK.gml.gz
